# Supplementary material for: EphrinB2 drives perivascular invasion and proliferation of glioblastoma stem-like cells
Source: eLife. 2016 Jun 28;5:e14845. doi: 10.7554/eLife.14845 (PMC4924994; doi:10.7554/eLife.14845)
Supplement: Figure 1—source data 1. — DOI: http://dx.doi.org/10.7554/eLife.14845.004 [file elife-14845-fig1-data1.xlsx]

## Sheet: Figure 1-source data 1
f			total distance travelled			g	Boundary Length		h	Boundary Length			i	Relative cell density			j	Boundary Length
	GSC1	imNSC wt EC	imNSC KO EC			imNSC1	GSC1		imNSC2	GSC2			imNSC1	GSC1			Scr	siEfnB2
	61.6	0	24.8			1207	2105		1245	2119			0	82.7383			1301	2076
	84.4	3.2	16.4			1331	2671		1119	2626			4.48865	77.1088			1203	2120
	56.8	2.6	6.4			987	1705		1203	2201			0	111.057			1256	2052
	81.2	0	10.4			1056	1891		1174	2100
	31.6	1.4	36.4						1378	2446
	80.8	16.2	28
	63.2	5.8	35.2		Average	1145.25	2093		1223.8	2298.4
	78.8	3	52.4
	67.6	26.4	80.4
	52	-3.8	25.6
	48.6	5.2	16.4
	25.2	12.6	12.8
	49.4	1	44.8
	84.4	20.8	17.2
	16.4	8.2
	25.6	2
	104	1.7
	67.2	6.2
	33.2	4.8
	12.8	-30.2
	24.8
	34.6
	42.8
	87.6
	34.8
	26.8
	52.8
	101.2
	21.2
Average	53.4966	4.355	29.0857
