# Supplementary material for: EphrinB2 drives perivascular invasion and proliferation of glioblastoma stem-like cells
Source: eLife. 2016 Jun 28;5:e14845. doi: 10.7554/eLife.14845 (PMC4924994; doi:10.7554/eLife.14845)
Supplement: Figure 1—figure supplement 1—source data 1. — DOI: http://dx.doi.org/10.7554/eLife.14845.006 [file elife-14845-fig1-figsupp1-data1.xlsx]

## Sheet: Figure S1-source data 1
b
Clonal Efficiency
	GSC1	91	95	87	89
	GSC2	73	81	85	78
	GSC1 Efnb2	84	91	83	81
i
		imNSC1					GSC1
Fc		72.872	86.9252	74.0945			82.0521	71.5527	77.4449
EphrinA1		71.1111	117.699	72.6531			99.6892	106.966	89.9183
EphrinA5		71.1111	117.699	72.6531			91.8987	102.035	78.3373
