# Supplementary material for: EphrinB2 drives perivascular invasion and proliferation of glioblastoma stem-like cells
Source: eLife. 2016 Jun 28;5:e14845. doi: 10.7554/eLife.14845 (PMC4924994; doi:10.7554/eLife.14845)
Supplement: Figure 2—source data 1. — DOI: http://dx.doi.org/10.7554/eLife.14845.014 [file elife-14845-fig2-data1.xlsx]

## Sheet: Figure 2-source data 1
a		pBabe-pLXSN					imNSC1					GSC1
EphB1		1.01	1.49		1.64					0.780033	0.673565	0.64837		0.0324422	0.0330293	0.0375482
EphB2		0.822708	0.565135	0.891639	0.90183	0.822708	0.624711	0.654911	0.413016	0.625304	0.402261	0.0701539	0.0701539	0.112072	0.104827	0.0911128
EphB3		1.56376	1.76783	1.31916	1.47172	1.56376	1.30435	1.30435	2.20544	1.46883	1.7549	1.18646	1.18646	0.706536	0.457718	0.9465
EphB4		1.18653	3.24151		1.23041	1.18653	0.668964	0.668964		0.563916	0.668964	0.573024	0.573024		0.497503	0.573024
EphrinB1		1.18087	1.04		0.810665	1.18087	1.59447	2.02816		2.04115	1.59447	1.0536	2.3716		1.57028	1.0536
EphrinB2		0.926219	1.21	1.03719	1.10516	0.926219	3.44415	3.44415	3.68856	2.39502	2.50764	12.5628	12.5628	21.701	11.8983	17.1319
EphrinB3		0.630503	1.17	0	0.355808	0.630503	1.02816	1.05573	0	1.10748	1.02816	1.3716	1.26987	0	1.40369	1.3716
		pBabe-pLXSN					imNSC1					GSC1
EphrinA1		1.37193		1.46188	1.56705		0.598755		0.386273	0.864658		0.630904		0.542863	0.891726
EphrinA5		1.01836	1.33459	1.04301	1.09101		1.30944	2.05573	1.42745	1.53852		4.63983	3.26986	3.00484	3.38746
EphA2		1.28482		1.26151	1.17253		0.82		0.784656	0.727525		1.1649		1.13113	1.30173
EphA3		0.846193		0.869513	0.803618		1.2		0.757841	0.77818		1.21715		1.16881	1.20818
EphA4		1.17592	1.69741	1.06383	0.96785		0.914138	0.429283	0.6792	0.686904		0.555226	0.501773	0.461521	0.408813
EphA5		1.0167		1.10479	1.12994		0.729283		0.838163	0.898941		1.50177		1.24852	1.2828
EphA6		0.971528		0.907921	0.831554		1.3		1.36559	1.45063		1.64977		1.53961	1.53841
EphA7		0.773916		0.706475	0.642676		0.72		0.777519	0.802765		0.567014		0.600387	0.916381
c
		relative cell density
imNSC1		0.398747	0	2.00413
GSC1		119.784	59.6561	120.559
GSC1-EphB2		99.5756	92.8005	73.482
GSC1-EfnB2-/-		0	5.4021	0
imNSC1-EfnB2		119.133	111.542	73.371
GSC1-EphB1		0.666784	0.736273	0.967029
d
	Boundary Length
	imNSC1	imNSC1-EfnB2	GSC1	GSC1 EfnB2-/-
	1324	2273	2025	1173
	1054	1711	1828.5	913.5
	1304	2142	2109	1131
			2412	1301
e		total distance travelled
	GSC1-EfnB2-/-	imNSC-EfnB2
	-0.2	40.2
	0.8	30.6
	4	25.8
	0.4	76.8
	-2.8	54.6
	0.4	50.2
	3.2	30.6
	-8.2	60
	-4	22.1
	1.3	18.8
	0.8	28.6
	1.2	10.6
	15.4	92.4
	2	82.8
	8.4	42
	6.2	60.2
	-12.2	31.5
	14.6	46.2
	8.2	53.1
	14.2	93.2
	20.6	54.2
