# Supplementary material for: EphrinB2 drives perivascular invasion and proliferation of glioblastoma stem-like cells
Source: eLife. 2016 Jun 28;5:e14845. doi: 10.7554/eLife.14845 (PMC4924994; doi:10.7554/eLife.14845)
Supplement: Figure 2—figure supplement 1—source data 1. — DOI: http://dx.doi.org/10.7554/eLife.14845.016 [file elife-14845-fig2-figsupp1-data1.xlsx]

## Sheet: Figure S2-source data 1
a
		SVZ					imNSC2					GSC2
EphB1		1	0.876751	0.64526			0.245927	0.265151	0.31532			0.0378309	0.0458762	0.0386038
EphB2		1	1.08781	0.898809			1.49485	1.62959	1.65748			0.105477	0.0812192	0.271711
EphB3		1	0.952443	0.858062			1.03886	1.12605	1.36523			1.02456	0.929679	1.07279
EphB4		1	1.18688	1.3284			1.45397	1.54015	1.63848			0.768438	0.698401	0.917526
EphrinB1		1	1.04689	1.00726			1.79627	1.98999	1.94643			1.23542	1.06836	1.41511
EphrinB2		1	1.00957	1.15457			2.51403	2.57572	2.34917			13.501	9.70311	14.2168
EphrinB3		1	0.946902	0.909622			1.55833	1.56984	1.58787			2.04911	1.99556	2.27402
		SVZ			imNSC2			GSC2
EphrinA1		1	1.19174	1.7614	0.870551	1.79678	1.06681	1.31951	1.00559	1.1929
EphrinA5		1	1.04828	0.93456	1.18921	3.12771	1.16283	3.03143	4.12514	3.80869
EphA2		1	0.927227	1.33743	0.666649	1.07588	1.09119	2.24233	1.41517	2.00799
EphA3		1	1.16062	0.710165	1.67597	2.12495	1.67597	0.843816	0.819081	1.18108
EphA4		1	1.25473	1.19882	0.697372	2.04707	0.697372	0.537747	0.62117	0.921018
EphA5		1	0.882204	1.07513	0.602904	0.855901	0.602904	0.190782	0.558931	0.771202
