# Supplementary material for: EphrinB2 drives perivascular invasion and proliferation of glioblastoma stem-like cells
Source: eLife. 2016 Jun 28;5:e14845. doi: 10.7554/eLife.14845 (PMC4924994; doi:10.7554/eLife.14845)
Supplement: Figure 3—source data 1. — DOI: http://dx.doi.org/10.7554/eLife.14845.018 [file elife-14845-fig3-data1.xlsx]

## Sheet: Figure 3-source data 1
a	Percentage of cells repelled
			repelled			not repelled
	imNSC		98.9011	100	96.4912	1.0989	0	3.50877
	GSC1		17.9245	14.8515	16.6667	82.0755	85.1485	83.3333
	GSC1 EphB2		18.1818	21.2963	22.4	81.8182	78.7037	77.6
	imNSC EfnB2		25.4902	21.4953	29.7521	74.5098	78.5047	70.2479
	GSC Efnb2-/-		100	95.9184	100	0	4.08163	0
b	Number of cell contacts								c	Relative cell density
	repelled	non repelled		Average	1.54386	3.35377
	1	0							GSC1 ctrl	80.7181	75.2174	104.372
	1	1							GSC1 low Ca2+	2.36622	1.21315	3.24183
	2	1							GSC1 ctrl	111.737	86.6689	98.1
	3	1							GSC1 DN-N-Cdh	1.24741	0	2.26896
	0	1
	3	1
	1	1
	2	1
	2	1
	3	1							d	Relative cell density
	1	2											Average
	1	2						imNSC	7.41807	0.0879771	6.59124		4.6991
	2	2						imNSC-∆cEfnB2	98.9887	92.6815	60.9647		84.2116
	3	2
	0	2
	3	2
	1	2
	2	2
	2	2							g	Relative cell density
	3	2
	0	2							Fc	3.89924	5.41758	1.48967
	1	2							EphrinB2	17.1714	19.2504	13.4394
	1	2
	0	2
	2	2
	3	2
	0	2
	2	3
	1	3
	3	3
	4	3
	4	3
	2	3
	2	3
	4	3
	0	3
	2	3
	3	3
	2	3
	0	3
	1	3
	0	3
	1	3
	1	3
	0	3
	3	3
	2	3
	2	3
	2	3
	1	3
	0	4
	0	4
	0	4
	0	4
	0	4
	0	4
	0	4
	0	4
	0	4
	1	4
	1	4
	1	4
	1	4
	1	4
	1	4
	1	4
	1	4
	1	4
	1	4
	1	4
	1	5
	1	5
	2	5
	2	5
	2	5
	2	5
	2	5
	2	5
	2	5
	2	5
	2	5
	2	5
	2	5
	2	6
	2	6
	2	6
	2	6
	3	6
	3	6
	3	6
	3	5
	3	5
	3	4
	3	3
	3	2
	3	4
	3	1
	4	3
	4
	4
	1
	1
	1
	1
	1
	1
	1
	1
	1
	0
	0
	0
	0
	0
	1	5
	2	2
	1	1
	0	6
	2	3
	1	2
	2	2
	3	5
	2	4
	3	2
	3	4
	0	4
	1	2
	0	4
	2	6
	3	5
	0	1
	2	1
	2	3
	3	4
	1	4
	1	1
	0	3
	3	2
	0	3
	0	4
	3	6
	3	4
	2	3
	0	5
	2	1
	0	3
	0	6
	1	3
	2	3
	3	6
	0	3
	4	4
	2	1
	2	2
	3	4
	0	6
	1	4
	0	4
	3	6
	2	3
	1	5
	2	1
	3	5
	3	4
	2	5
	3	1
	1	6
	0	2
	1	5
	1	1
	2	1
	1	5
	1	3
	2	1
	1	1
	0	4
	1	5
	1	3
	3	2
	3	5
	1	4
	3	1
	2	6
	0	1
	1	2
	3	5
	2	4
	2	4
	1	2
	0	4
	1	1
	0	6
	2	1
	0	6
	2	1
	3	1
	3	4
	0	2
	2	3
	0	3
	2	4
	1	2
	3	3
	0	6
	1	5
	2	1
	2	6
	3	4
	2	4
	2	1
	0	3
	2	3
	3	5
	1	3
	3	4
	1	3
	1	3
	0	1
	2	5
	1	4
	0	2
	1	4
	1	6
	0	1
	2	3
	2	5
	1	4
	3	4
