# Supplementary material for: EphrinB2 drives perivascular invasion and proliferation of glioblastoma stem-like cells
Source: eLife. 2016 Jun 28;5:e14845. doi: 10.7554/eLife.14845 (PMC4924994; doi:10.7554/eLife.14845)
Supplement: Figure 3—figure supplement 1—source data 1. — DOI: http://dx.doi.org/10.7554/eLife.14845.020 [file elife-14845-fig3-figsupp1-data1.xlsx]

## Sheet: Figure S3-source data 1
b	Migration velocity DN-NCdh										c	average per experiment counted
	ctrl	Dn-NCdh									imNSC1 b		0.5104	0.513333	0.513333	0.635333	0.646125	0.7914	0.793111	0.8356	0.842091	0.864	0.86825	0.893556	0.901111	0.918	1.17275
	3.333	0.97									imNSC1 a		0.624	0.743222	0.758444	0.7614	0.763444	0.806445	0.806445	0.808	0.825917	0.828333	0.868846	0.971778	1.00867	1.01867	1.14709
	2.858	1.185									imNSC1-EfnB2 b		0.476328	0.496223	0.735355	0.885135	0.89201	0.878149	0.91623	0.757548	1.19424	0.821461	0.924075	1.19015	0.799366	0.823852	0.852979
	1.679	1.03									imNSC1-EfnB2 a		1.13671	1.58994	1.28744	1.55188	1.91842	0.982399	1.73227	0.9286	1.11325	1.48621	1.09626	1.23445	2.45625	1.39012	1.58985
	2.158	3.593									GSC1 b		0.498333	0.532667	0.730444	0.773	0.782667	0.844	0.88225	0.9315	1.023	1.0454	1.18275	1.2285	1.51925	1.5978	1.766
	2.929	2.908									GSC1 a		0.9098	0.9584	1.094	1.11289	1.11325	1.312	1.37067	1.3916	1.3965	1.56133	1.5986	1.79875	2.208	2.45625	2.898
	3.393	2.874									GSC1-EfnB2KO b		0.793	0.993222	1.00033	1.03744	1.07233	1.0835	1.10813	1.134	1.23911	1.38389
	0.897	3.145									GSC1-EfnB2KO a		0.606778	0.652	0.877	1.07845	1.08033	1.1585	1.18022	1.19256	1.25313	1.39022
	7	2.991
	4	3.419
	3.783	6.075
	2.017	3.384									D
	1.163	5.564										average per experiment counted
	4.667	3.851
	1.5	8.837									imNSC1		53.863	44.8097	32.3274	56.066	46.7665	67.3196	27.5795	50.175	16.1384	33.466	39.6779	43.5018	47.1794	16.7921	44.4844	21.3429	39.5146	25.6534	22.7115	49.8884
	6.25	5.302									ImNSC1-EphrinB2		164.182	190.341	103.619	119.381	121.184	160.098	115.784	151.85	126.944	171.966	186.893	157.259	180.105	178.632	124.021	110.15	119.891	199.569	150.574	190.562
	1.518	6.165									GSC1		250.628	268.45	247.24	314.919	349.383	329.046	242.925	307.435	335.613	230.965	282.82	237.899	295.429	396.598	183.871	171.212	256.615	330.979	406.729	278.866
	3.167	1.648									GSC1 Efn-/-		82.3707	51.9374	56.9959	58.2587	55.5459	56.5058	53.3413	66.5511	74.5597	162.469	98.9232	69.0078	38.3556	112.439	178.699	136.235	103.925	57.2614	99.9908	106.737
	1.126	4.113
	3.886	1.514
	3.796	2.952
	1.667	2.599
	4.601	3.205
	0.5	4.697
	3	2.835
	2.434	2.496
	4.683	3.211
	0.884	1.074
	2.712	3.163
	2	3
	9.521	1.815
	1.5	4.319
	5.632	6.939
	10.076	4.169
	7	2.722
	1.691	5.059
	2.821	6.106
	4.466	1.948
	3.775	4.679
	2.1	4.246
	5.667	8.557
	5.608	3.717
	4.124	3.088
	6.104	3.554
	3.924	8.714
	1.5	3.495
	2.067	2.686
	7.756	5.049
	0.5	4.889
	3.765	2.006
	4.93	3.825
	4.695	7.934
	2.542	4.443
	1.63	8.433
	5.665	5.979
	5.563	4.746
	3.088	1
	3.5	1.508
	6.667	1.231
	2	3.319
	2.5	1.902
	2.303	4.292
	2.557	2.359
	2.123	8.981
	1.951	3.723
	2.833	8.56
	3.333	2.875
	6.938	2.971
	4.476	4.022
	2.951	3.263
	3.255	8.56
	0.5	5.852
	3	1.866
	2.137	4.738
	3.968	3.853
	6.865	4.697
	1.019	3.434
	4.695	6.26
	2.833	8.383
	7.999	3.414
	3.816	4.176
	2.89	4.572
	0	1.24
	1.792	4.938
	3.322	2.426
	5.966	4.992
	2.504	2.067
	2.5	2.513
	8.669	2.386
	3.75	3.528
	2	5.645
	8.927	3.986
	3.088	2.915
	4.231	6.486
	4.792	4.771
	2.365	2.163
	4.317	4.884
	2.839	0.597
	3.452	3.776
	2.334	4.151
	3.816	3.194
	2	6.424
	1	3.313
	0	3.315
	0.75	3.684
	2.236	3.711
	4.487	2.056
	2.793	3.375
	2.602	5.948
	6.5	7.566
	4.5	5.327
	5.317	10.091
	2.2	2.812
	4.128	5.761
	5.392	1.524
	3.508	2.129
	4.903	4.624
	6.431	4.44
	2	1.151
	3.142	5.052
	3.575	3.533
	7.094	5.208
	1	5.333
	5.677	5.113
	3.5	7.405
	3.059	2.976
	4.4	5.496
	1	1.866
	4.928	5.22
	2.245	6.086
	3.917	4.386
	5.666	2.97
	7.736	3.622
	9.658	3.497
	1.078	4.549
	2.389	7.709
	2	4.713
	0.5	2.927
	3.208	5.611
	4.541	2.997
	3.133	8.559
	3.884	3.506
	3.381	1.126
	2.7	6.351
	8.365	3.786
	2.111	6.803
	6.548	3.29
	3	3.421
	5.606	9.7
	4.494	8.867
	4.294	3.381
	2	2.317
	1.644	7.034
	3.643	6.966
	3.93	2.52
	3.462	5.799
	4	4.99
	5.667	4.209
	6	3.31
	8.577	5.423
	2.167	6.22
	2.962	4.705
	0.667	2.144
	4.983	2.587
	3.337	3.045
	4.324	3.725
	2.528	4.486
	3.674	4.897
	3.1	6.315
	4.768	6.626
	2.881	2.976
	5.094	4.085
	2.815	4.919
	5.33	5.492
	7.25	5.745
	2.772	5.924
	3.809	1.723
	1.5	5.885
	1.25	9.992
	3.685	4.264
	1.333	6
	2.763	2.826
	4.333	2.531
	5.2	3.85
	3.008	2.938
	2.383	1.992
	3.736	8.093
	3.37	3.013
	4.133	1.542
	2.915	6.428
	3.659	1.662
	2.599	9.478
	6.5	5.173
	3.75	2.802
	6.472	4.067
	2.465	6.983
	3	8.572
	3.667	4.888
	2	0.623
	2.156	3.928
	5.061	3.379
	3.132	8.754
	4.548	3.686
	5.5	3.014
	6.836	5.457
	2.583	3.479
	1.81	4.174
	3.5	7.094
	3.096	3.586
	2.732	3.753
	5.122	3.584
	2.458	8.024
	11.887	4.806
	5.094	2.243
	4	4.341
	1.333	4.825
	4.263	3.447
	6.199	3.673
	2.942	2.231
	3.951	2.278
	3.833	6.136
	1.333	3.538
	1	2.324
	2.621	5.739
	5.676	3.731
	5.806	2.06
	3.5	6.468
	4.503	0.744
	6.371	1.614
	0.976	4.315
	2.531	0.928
	1	2.321
	5.181	5.2
	4.283	2.538
	3	13.013
	3.188	3.389
	3	3.664
	3.166	4.245
	5.19	3.992
	2.874	0.681
	1.6	2.762
	6.153	5.369
	3.918	2.607
	2.747	4.451
	4.5	4.701
	1.5	6.351
	4.5	7.873
	2.286	4.822
	4.182	4.591
	1.625	5.766
	2.697	2.741
	5.293	3.045
	3.704	4.394
	2.5	4.487
	3.892	3.397
	3.917	3.059
	4.831	8.837
	5.59	5.033
	5.864	5.768
	2.742	4.415
	5.086	4.257
	6.527	4.946
	3.725	0.342
	3.75	3.151
	2.169	3.316
	6.694	4.442
	4.672	2.472
	2	7.386
	2	5.599
	2.5	5.576
	7.031	9.527
	4.5	4.469
	2.092	8.73
	4.222	2.653
	4.163	6.353
	4.686	3.776
	5.654	4.358
	4.5	2.377
	3.943	10.048
	3.062	2.652
	2.25	4.327
	3.187	6.296
	4.694	4.247
	2.416	6.471
	1.25	3.921
	8.934	6.268
	2.667	2.754
	4.403	7.099
	5.394	3.716
	4.524	3.758
	2.5	4.685
	3.546	2.672
	4.286	1.853
	2.96	6.826
	9	6.588
	5.968	4.091
	3.563	2.632
	3.055	4.379
	2.077	7.771
	2.957	4.929
	7.901	4.373
	3.331	3.749
	8.431	3.539
	2	7.008
	2.832	7.563
	5.927	5.85
	3.559	3.593
	3.909	6.119
	3.056	3.728
	1.5	3.695
	2.615	0.817
	3.672	1.267
	2.99	3.072
	4.867	10.124
	2.857	8.811
	7.027	5.622
	5.333	4.409
	2.49	4.781
	1.518	3.812
	4.527	4.252
	4.908	1.415
	3.258	3.312
	4.143	3.091
	5.822	8.923
	6	3.983
	4.285	5.63
	4.413	5.045
	3.31	3.133
	5	4.668
	4.428	3.817
	4.165	8.076
	4.089	3.556
	0.667	5.472
	6.333	2.847
	1.25	7.219
	4.363	5.408
	4.943	9.445
	2.5	3.666
	2.8	2.974
	2.625	7.924
	5.596	5.542
	4.753	5.493
	5.113	1.285
	3.305	5.659
	2.5	5.118
	3.903	14.26
	3.847	4.277
	4	1.668
	2.902	1.873
	4.002	4.014
	3.333	14.775
	4.734	4.793
	2.5	2.366
	10.484	3.974
	2.357	4.056
	3.143	5.024
	2.25	5.485
	11.5	3.965
	5.828	2.013
	4.75	5.71
	9.106	3.878
	7.667	5.162
	3.079	3.34
	3.537	3.361
	2.78	1.587
	4.866	4.877
	3.25	4.14
	4.301	11.423
	4.082	1.984
	1.071	8.1
	2.767	3.797
	1.731	6.82
	1.679	3.978
	2.857	4.899
	5.136	3.731
	1.5	4.576
	2.442	4.423
	4.778	2.913
	2.4	4.296
	1.526	8.897
	1.817	5.952
	2.941	7.192
	1.667	4.078
	3.117	2.903
	1.985	2.691
	4.19	7.786
	3.159	3.636
	4.625	4.007
	1.333	3.18
	5.792	0.88
	3.279	4.562
	1.25	5.789
	2	4.116
	3.965	5.997
	2.061	13.717
	2.512	1.49
	2.167	4.12
	5.677	3.241
	2.533	5.554
	5.878	3.406
	4.188	0.672
	4.72	3.232
	4	3.111
	3.875	4.336
	3	1.969
	2	2.012
	4.535	1.69
	0	1.871
	3.214	0.742
	3.944	4.827
	2	2.36
	4.571	4.16
	1.8	10.434
	2.851	1.955
	3.879	1.054
	6.667	0.165
	1.8	3.757
	4.973	4.382
	4.536	4.33
	1.667	7.18
	3.409	3.901
	6.804	13.33
	2	5.36
	1.929	1
	1	3.896
	4.866	9.279
	6.2	3.739
	9.356	6.6
	1.467	5.879
	4.526	4.072
	2.272	1.957
	7.142	6.191
	4.331	0.962
	8.957	3.718
	4	3.994
	2.683	3.765
	6.386	9.131
	1.5	2.059
	3	10.847
	4.662	6.102
	1.333	2.816
	3.5	3.206
	5	6.409
	5.333	5.664
	5.326	3.73
	2.488	3.668
	4	3.975
	2.449	5.245
	3.271	3.89
	10.878	2.214
	3.062	1
	0.5	5.534
	4.089	7.553
	2	3.554
	3.738	8.51
	3.674	5.056
	2.532	2.822
	1	3.878
	3.947	4.513
	2.571	5.749
	2.5	3.227
	2.25	3.367
	1	3.087
	3.816	4.844
	3.882	3.847
	2.803	6.862
	3.5	1.421
	3.139	0.603
	7.199	5.179
	2.119	6.144
	6	2.595
	2.619	5.831
	3	3.198
	3.914	3.185
	3.263	0.971
	6.287	4.03
	6.371	1.683
	3	4.208
	3.411	6.276
	4.774	8.659
	5.433	11.783
	2.579	4.929
	1.4	2.036
	1.463	3.485
	3.3	6.094
	3.795	6.423
	3.796	1.637
	2.465	4.664
	11.452	2.606
	2.333	3.542
	3.705	3.316
	1	5.124
	6.083	5.357
	2	3.773
	1.5	3.103
	5.748	2.485
	2.749	3.695
	4.062	4.04
	2.634	4.472
	5.383	4.786
	5.2	3.356
	5.667	1.973
	1.6	2.516
	4	2.878
	5.3	7.039
	1.654	3.85
	2.563	13.613
	2.789	2.91
	1	7.231
	2.769	2.599
	5.038	1.966
	3.57	1.679
	2.588	4.112
	2.963	3.136
	2.667	3.43
	3.603	11.37
	3.262	4.113
	2.513	5.598
	4.669	3.081
	3.531	2.984
	4.818	0.562
	4.8	2.014
	0.667	4.242
	4.016	0.634
	1.857	5.467
	3.828	3.595
	2.6	3.912
	2.701	1.785
	3.549	8.028
	2.85	5.333
	3.449	13.949
	2.979	9.016
	0.667	2.411
	3.406	7.989
	4.028	4.159
	4.388	2.937
	1.932	5.684
	3	3.848
	2	3.002
	4.734	2.822
	3.355	3.277
	1.97	2.501
	2.29	6.667
	3.375	4.645
	2.62	4.313
	3.073	4.447
	5	2.813
	4.783	3.557
	2.496	2.597
	3.936	2.225
	3.591	2.581
	3.62	6.356
	1.625	8.106
	5.143	8.094
	1.934	3.611
	1	3.837
	3.929	2.385
	3.5	0.401
	5.024	7.6
	5.191	9.164
	2.975	3.793
	4.809	3.354
	2.152	3.838
	2.614	7.811
	2.535	5.51
	7.101	6.397
	4.058	2.672
	0.87	2.424
	7
	1.706
	5.5
	5.338
	6.62
	1
	4.221
	2.75
	4.07
	3.92
	2.048
	2.399
	4.667
	3.053
	2.988
	2.867
	2.81
	5.279
	6.395
	3.968
	2.029
	1.667
	1.344
	2.9
	2.713
	2.053
	4.493
	5.555
	2.597
	2.958
	2.152
	0.654
	2.401
	2.5
	3.031
	3.5
	3.667
	2
	2.5
	3.474
	2.543
	2.237
	4.502
	4.079
	3.833
	3.028
	2.893
	3.2
	1.284
	4.321
	6.217
	6.213
	2.443
	0.763
	3
	2
	3.575
	1.679
	2.123
	2.854
	3.318
	6.407
	5
	2.844
	3.2
	2.6
	0.5
	1.907
	3.216
	1.856
	4
	9.869
	3.359
	2.395
	4.416
	2.724
	2.154
	3.8
	3.554
	3.531
	3.015
	2
	4.754
	6.841
	0.365
	3.91
	1
	6.5
