# Supplementary material for: EphrinB2 drives perivascular invasion and proliferation of glioblastoma stem-like cells
Source: eLife. 2016 Jun 28;5:e14845. doi: 10.7554/eLife.14845 (PMC4924994; doi:10.7554/eLife.14845)
Supplement: Figure 4—source data 1. — DOI: http://dx.doi.org/10.7554/eLife.14845.022 [file elife-14845-fig4-data1.xlsx]

## Sheet: Figure 4-source data 1
b	survival time in days						c
	imNSC1	imNSC1-EfnB2	GSC1	GSC1-EfnB2-/-
	150	20	21	41					Clonal Efficiency					Average
	150	26	21	41			imNSC1		5.5	6.5	1			4.33333
	150	28	24	45			imNSC1∆cEfnB2		6.6	5.7	3.6			5.3
	150	29	26	62			imNSC1-EfnB2		27.4	34.2	33.7			31.7667
	150	10	29	62			GSC1		48.4	41	43.33			44.2433
		27		45			GSC1-EfnB2-/-		16.9	13.1	9			13
		31		64
		33		65			d
		37		150					Cloncal Efficiency					Average
		38		150			imNSC2		0.2	2.4	3.125	1.53		1.81375
	Log Rank Mantel Cox						imNSC2∆cEfnB2		4.4	2	3.532	3.42		3.338
		0.0007		0.0001			imNSC2-EfnB2		17.4	15	18.589	16.53		16.8798
							GSC2		23.2	21.8	27.8	21.8		23.65
							GSC2-EfnB2-/-		10.8	13	12.1	9.13		11.2575
e
	G1-Phase					S-Phase					G2-M-Phase
imNSC1 attached	54.5	52.4	57.3	56.725	42.2	76.125	76.025	73.425	76.8	76.825	94.44	99.94	96.14	94.94	102.14
imNSC1 suspended	53.2	43.1	47.9	40.95	21.4	54.51	49.91	53.21	52.635	54.51	84.955	101.055	89.855	100.68	109.255
imNSC1DcEphrinB2 attached	46.8	48.75	47.4			72.75	66.775	74.35			99.2917	103.417	92.2917
imNSC1-DcEphrinB2 suspended	49.2	41.5	34.1			49.1	49.85	57.3			95.0833	102.333	93.2833
imNSC1-EphrinB2 attached	53.15	43.65	38.1			69.6667	73.1667	74.8667			94.1667	100.717	90.3667
imNSC2-EphrinB2 suspended	51.6	50	41.2			71.7	67.15	66.21			92.3533	98.8033	99.6533
GSC1 attached	46.5	45.7	45.85	34.1		78.6375	73.6375	72.8375	83.3375		89.1125	99.4125	101.463	91.0125
GSC1 suspended	48.8	44.2	43.25	43.5		80.3375	75.7375	71.2875	79.9375		91.225	101.525	107.225	92.585
lT-ras Efn-/- attached	44.1	47.1	54.8	42.4		84.5	78.5	71.725	82		93.2812	99.1813	99.7562	89.4813
lT-ras Efn-/- suspended	42.9	39	50.675	38.8		62.0438	50.1538	57.9438	51.1437		92.8213	108.521	89.5463	100.841
f
	G1-Phase					S-Phase					G2-M-Phase
imNSC	36.2	24.7	36.3			39.8	41.6	40.17			95.6233	97.0233	82.2233
imNSC-EfnB2	56.3	51.8	57			67.5333	79.7333	75.0333			102.2	95.2	92.2
GSC1	56.2	59.2	66.7			80.8	81	79.2			102.833	92.6333	93.5333
GSC1-EfnB2-/-	31.7	41.2	43.9			55.2333	49.8333	48.4333			101.167	96.3667	93.2667
