# Supplementary material for: EphrinB2 drives perivascular invasion and proliferation of glioblastoma stem-like cells
Source: eLife. 2016 Jun 28;5:e14845. doi: 10.7554/eLife.14845 (PMC4924994; doi:10.7554/eLife.14845)
Supplement: Figure 4—figure supplement 1—source data 1. — DOI: http://dx.doi.org/10.7554/eLife.14845.024 [file elife-14845-fig4-figsupp1-data1.xlsx]

## Sheet: Figure S4-source data 1
b
		Clonal Efficiency
GSC1-ctrl		28.6	20	23.4
GSC1-DN-NCdh		24.6	21.6	22.4	20.2
c
		imNSC1		imNSC1-Ephrin		GSC1		Gsc1 Efn-/-
Caspase3+		17.6191	12.3457	10.7362	27.5	17.4888	20.7469	11.1111	20
