# Supplementary material for: EphrinB2 drives perivascular invasion and proliferation of glioblastoma stem-like cells
Source: eLife. 2016 Jun 28;5:e14845. doi: 10.7554/eLife.14845 (PMC4924994; doi:10.7554/eLife.14845)
Supplement: Figure 5—source data 1. — DOI: http://dx.doi.org/10.7554/eLife.14845.026 [file elife-14845-fig5-data1.xlsx]

## Sheet: Figure 5-source data 1
b
			attached				suspension
	imNSC		6.83761	9.64912	6.61765		41	41.4634	36.3636	40.2878	42.5532
	imNSC-DcEfnB2		7.07071	9.3458	7.28104		31.8182	42.2018	38.3459	43.0769	45.4545
	imNSC-EfnB2		6.52174	10.5263	7.89121		12.8034	16.0472	12	7.92079	7.07071
	GSC1		9.18367	11.3043	6.28931		11.7647	12.1212	9.65517	5.57377	5.05051
	GSC1-EfnB2-/-		7.14286	12.1212	6.45161		33.8983	39.3258	48.8	46.4286	39.4231
c	Ratio aRhoA/tRhoA
		imNSC	imNSC-dcEfnB2	imNSC-EfnB2	GSC1	GSC1-EfnB2KO
		0.829465	0.68136	1.9688	1.8635	0.666032
		0.764714	0.747	1.0893	1.59603	0.609702
		0.742321		1.22049	1.67349	0.525709
d
	Percentage of cells
		G1-Phase			S-Phase			G2/M Phase
	imNSC1 ctrl	32.8294	35.9148	34.531	44.3073	46.8374	48.126	104.32	95.6803	97.64
	imNSC1 V14	55.6049	52.2752	58.312	73.8069	73.3629	69.31	101.887	98.1132	96.3123
	imNSC1-EfnB2 ctrl	57.4461	59.7439	61.2747	76.6495	84.6373	82.794	102.309	97.6912	98.3902
	imNSC1-EfnB2 N19	26.4781	31.6195	23.5918	34.0617	37.2751	34.1926	101.221	98.7789	97.1033
	GSC1 ctrl	58.1834	50.4327	24.4827	74.4917	84.5676	82.6917	98.917	101.083	98.6812
	GSC1 N19	23.5904	32.5898	35.316	37.71	57.2904	48.2445	108.169	97.3978	94.9195
	GSC1 EfnB2-/- ctrl	36.6791	35.316	32.5898	48.3684	48.2445	57.2904	107.683	94.9195	97.3978
	GSC1 EfnB2-/- V14	50.2819	58.3428	51.4916	71.5494	64.9336	83.8817	102.787	106.427	90.7865
