# Supplementary material for: EphrinB2 drives perivascular invasion and proliferation of glioblastoma stem-like cells
Source: eLife. 2016 Jun 28;5:e14845. doi: 10.7554/eLife.14845 (PMC4924994; doi:10.7554/eLife.14845)
Supplement: Figure 6—source data 1. — DOI: http://dx.doi.org/10.7554/eLife.14845.029 [file elife-14845-fig6-data1.xlsx]

## Sheet: Figure 6-source data 1
C
	G26 ctrl	G26 sh	G19 ctrl	G19 sh
	92.8811	2.66	42.9704	4.90156
Relative cell density	62.5081	2.53	27.9213	1.83714
	69.3153	0.285706	67.3913	6.49446
d
	ctrl			shEFNB2
G26	29.2	30.4	32.4		12	9.6	8.8
G144	38.4	43.6	32.8		12.8	10.8	6.4
G19	29.6	26.8	33.5		4.8	1.6	6.28
e
	G166 ctrl	G166 shEfnB2	G19 ctrl	G19 shEfnB2
G1 phase	65.6	25.7	74.8	38
	58	30.6	45.9	33.2
	62.1	28.5	67.3	27.2
	G166 ctrl	G166 shEfnB2	G19 ctrl	G19 shEfnB2
S-Phase	82	65.85	90.2667	45
	86.8	62.95	89.8667	47.8
	84.3	64.8	78.6667	48.2
	G166 ctrl	G166 shEfnB2	G19 ctrl	G19 shEfnB2
G2/M Phase	98.6	99.7	96.4667	97.6
	98.1	99.2	111.567	97.4
	102.5	100.2	99.5667	105.2
