# Supplementary material for: EphrinB2 drives perivascular invasion and proliferation of glioblastoma stem-like cells
Source: eLife. 2016 Jun 28;5:e14845. doi: 10.7554/eLife.14845 (PMC4924994; doi:10.7554/eLife.14845)
Supplement: Figure 6—figure supplement 1—source data 1. — DOI: http://dx.doi.org/10.7554/eLife.14845.031 [file elife-14845-fig6-figsupp1-data1.xlsx]

## Sheet: Figure S6-source data 1
g
	G26 shefnb2 Ctl	G26 sh efnb2 EFNB2
	12.2642	35.0785
	22.3776	44.4444
	9.68992	34.7619
	20.4546	39.8907
h
	G19 scr	G19 shEFNB2	G26 scr	G26 shEFNB2
	49.6	48.9	46.7	48.4
	61.55	66.35	46.15	50.74
	59.4	62.84	48.45	45.63
