# Supplementary material for: EphrinB2 drives perivascular invasion and proliferation of glioblastoma stem-like cells
Source: eLife. 2016 Jun 28;5:e14845. doi: 10.7554/eLife.14845 (PMC4924994; doi:10.7554/eLife.14845)
Supplement: Figure 7—source data 1. — DOI: http://dx.doi.org/10.7554/eLife.14845.034 [file elife-14845-fig7-data1.xlsx]

## Sheet: Figure 7-source data 1
b
days	G26 ctrl										G26 shEFNB2
	1	2	3	4	5	6	7	8	9		1	2	3	4	5	6	7	8	9	10
5	289000	274500	0	298000	287012	206200	360200	271000	397300		221150	131000	141050	10100	2400000	849800	316700	645800	357300	249900
12	790000	486000	0	1470000	n.a.	n.a.	n.a.	n.a.	n.a.		236100	153850	0	28575	1739000	n.a.	n.a.	n.a.	n.a.	n.a.
19	888500	2795000	0	1857000	n.a.	n.a.	n.a.	n.a.	n.a.		0	93650	0	26330	289550	n.a.	n.a.	n.a.	n.a.	n.a.
26	902500	2727000	84800	2120000	n.a.	n.a.	n.a.	n.a.	n.a.		101250	254850	0	16890	0	n.a.	n.a.	n.a.	n.a.	n.a.
33	1344500	2895000	118750	2355000	n.a.	n.a.	n.a.	n.a.	n.a.		46730	91700	0	29500	0	n.a.	n.a.	n.a.	n.a.	n.a.
40	2825000	4625000	280000	2975000	3502900	2283000	1290000	2593000	3100000		0	275000	0	25500	0	0	0	0	0	0
c	survival time in days
Days	G26 ctrl	G26 shEFNB2
89	1
123	1
186	1
189	1
258	1
275		1
394		1
395		0
395		0
395		0
395		0
395		0
395		0
395		0
395		0
d
		G19 ctrl (SCR)	G19 shEFNB2
	Vascular contact	55.259	13.1344
		65.2778	20.5179
		59.6683	26.3538
			22.5735
e		G19 ctrl (SCR)	G19 shEFNB2
	ki67+ cells	10.7888	1.94697
		9.09607	4.72419
		5.4213	2.83721
			3.48672
f
		G1			S			G2/M
	G26 ctrl	71	57.4	69.9	75.9	91.25	84.4	103.45	104.025	101.3
	G26 scFv	46.4	63.3	64	69.3	67.2	67.67	108.557	95.035	96.17
