# Supplementary material for: EphrinB2 drives perivascular invasion and proliferation of glioblastoma stem-like cells
Source: eLife. 2016 Jun 28;5:e14845. doi: 10.7554/eLife.14845 (PMC4924994; doi:10.7554/eLife.14845)
Supplement: Figure 8—source data 1. — DOI: http://dx.doi.org/10.7554/eLife.14845.037 [file elife-14845-fig8-data1.xlsx]

## Sheet: Figure 8-source data 1
b	Days	G26 ctrl						G26 EfnB2 KD
	5	19000	349000	27500	157000			61300	48800	325000	27100	7930	186000
	12	622000	1490000	1750000	300333			675000	1770000	690000	1380000	895000	1205000
	19	822000	1979000	1790000	928000			19800	65700	79600	317000	152000	253333
	22	803000	1960000	1740000	1039333			1440	41300	67100	221000	174000	32696.7
	26	849000	1940000	2240000				0	79700	103000	313000	341000
	29	1380000	2140000	3060000				0	8400	55300	207000	262000
	36	1520000	2700000	3930000				0	376000	176000	324000	592000
	40	2120000	4090000	6300000	4166667			0	776000	410000	1200000	1650000	1420000
	Two way anova analysis of time variable			p=<0.0001
c
	days	G26 PBS	G26 B11
	181	1
	214	1
	240	1
	256	1
	254		1
	321		1
	323		1
	365		0
	365		0
	365		0
d
		PBS	B11
	Vascular contact	51.1454	23.0726
		62.012	16.9611
		65.3571	19.4296
		63.9954	20.135
e		PBS	B11
	ki67+ cells	33	19
		43	6
		37	19
