# Supplementary material for: EphrinB2 drives perivascular invasion and proliferation of glioblastoma stem-like cells
Source: eLife. 2016 Jun 28;5:e14845. doi: 10.7554/eLife.14845 (PMC4924994; doi:10.7554/eLife.14845)
Supplement: Figure 8—figure supplement 1—source data 1. — DOI: http://dx.doi.org/10.7554/eLife.14845.039 [file elife-14845-fig8-figsupp1-data1.xlsx]

## Sheet: Figure S8-source data 1
a
	GSC1
Fc	2482	2364	1969	2572
scFv	1494	1606	1410
b
		G1-Phase			S-Phase			G2/M-Phase
	Fc	48.3	49.2	47	72.3	69.8	69.1	94.2	90.75	94.45
	scFv	45.2	37	36	55.5	44.66	56.4	91.4	82.23	82.33
