# Supplementary material for: EphrinB2 drives perivascular invasion and proliferation of glioblastoma stem-like cells
Source: eLife. 2016 Jun 28;5:e14845. doi: 10.7554/eLife.14845 (PMC4924994; doi:10.7554/eLife.14845)
Supplement: Supplementary file 1. — DOI: http://dx.doi.org/10.7554/eLife.14845.040 [file elife-14845-supp1.xlsx]

## Sheet: Krusche et al Table 3_GenesetsE
GO term	GAGE analysis q-value (FDR)	Column1	Column2	Column3
	GSCvsNS	GSC1vsNS	GSC2vsNS	GO term gene number
GO:0034660 ncRNA metabolic process	3.0392e-10	1.09528e-15	3.09855e-08	337
GO:0034470 ncRNA processing	2.13864e-09	1.44998e-13	1.0198e-07	248
GO:0022613 ribonucleoprotein complex biogenesis	5.25865e-09	1.73955e-13	1.81569e-07	285
GO:0042254 ribosome biogenesis	1.1849e-08	1.46167e-12	5.53186e-07	189
GO:0006364 rRNA processing	6.71607e-07	9.0666e-10	1.85704e-05	135
GO:0016072 rRNA metabolic process	7.05738e-07	9.0666e-10	2.02204e-05	139
GO:0006396 RNA processing	1.84947e-05	1.98335e-09	0.00017688	471
GO:0016071 mRNA metabolic process	9.2225e-05	4.29103e-08	0.00050717	441
GO:0006397 mRNA processing	0.000117715	1.69793e-07	0.00050717	377
GO:0008380 RNA splicing	9.2225e-05	1.45733e-07	0.000517266	292
GO:0071103 DNA conformation change	0.000359284	7.53415e-05	0.000555477	191
GO:0006412 translation	0.00022934	3.20946e-07	0.000748374	447
GO:0006323 DNA packaging	0.00363572	0.00229687	0.00282891	151
GO:0006399 tRNA metabolic process	0.000840232	7.58486e-06	0.00313564	134
GO:0006335 DNA replication-dependent nucleosome assembly	0.0169874	0.0181476	0.0227103	31
GO:0034723 DNA replication-dependent nucleosome organization	0.0169874	0.0181476	0.0227103	31
GO:0042274 ribosomal small subunit biogenesis	0.00462793	0.000285629	0.023241	51
GO:0071824 protein-DNA complex subunit organization	0.0336312	0.0191638	0.0240107	155
GO:0090305 nucleic acid phosphodiester bond hydrolysis	0.0241517	0.00229687	0.0358081	165
GO:0065004 protein-DNA complex assembly	0.047492	0.0327653	0.0358081	133
GO:0031497 chromatin assembly	0.0379419	0.0181476	0.038388	110
GO:0008033 tRNA processing	0.0241517	0.00126585	0.038388	89
GO:0006281 DNA repair	0.00847593	7.93842e-06	0.0600798	380
GO:0006260 DNA replication	0.0244717	0.000302977	0.0831233	246
GO:0030490 maturation of SSU-rRNA	0.0306489	0.00285387	0.097303	37
GO:0022618 ribonucleoprotein complex assembly	0.047492	0.00284135	0.0817291	125
GO:0006310 DNA recombination	0.047492	0.00126585	0.160313	193
