# Supplementary material for: EphrinB2 drives perivascular invasion and proliferation of glioblastoma stem-like cells
Source: eLife. 2016 Jun 28;5:e14845. doi: 10.7554/eLife.14845 (PMC4924994; doi:10.7554/eLife.14845)
Supplement: Spplementary file 2. — DOI: http://dx.doi.org/10.7554/eLife.14845.041 [file elife-14845.xlsx]

## Sheet: Krusche et al Table 4_GenesetsE
GO term	GAGE analysis q-value (FDR)
	NSvsGSC	NSvsGSC1	NSvsGSC2	GO term gene size
GO:0034765 regulation of ion transmembrane transport	1.91361e-07	1.39525e-08	4.33392e-06	359
GO:0034762 regulation of transmembrane transport	2.43947e-07	1.50604e-08	5.68216e-06	374
GO:0071804 cellular potassium ion transport	8.0025e-06	3.15459e-07	8.71908e-05	167
GO:0071805 potassium ion transmembrane transport	8.0025e-06	3.15459e-07	8.71908e-05	167
GO:0050808 synapse organization	8.0025e-06	7.0687e-08	0.000132445	197
GO:0044708 single-organism behavior	3.02293e-05	2.03112e-07	0.000132445	420
GO:0006813 potassium ion transport	1.30633e-05	3.26371e-07	0.000238323	205
GO:0048812 neuron projection morphogenesis	1.30633e-05	2.38692e-07	0.000288153	465
GO:0051965 positive regulation of synapse assembly	3.98038e-05	4.15174e-06	0.000321507	65
GO:0051962 positive regulation of nervous system development	3.02293e-05	3.26371e-07	0.000321507	440
GO:0050807 regulation of synapse organization	3.98038e-05	2.29892e-06	0.000442054	103
GO:0050804 regulation of synaptic transmission	1.96646e-05	7.0687e-08	0.000442054	275
GO:0050803 regulation of synapse structure or activity	0.000116751	6.3152e-06	0.00099867	109
GO:0007416 synapse assembly	9.1381e-05	3.47196e-06	0.00099867	113
GO:0016358 dendrite development	6.34304e-05	1.04683e-05	0.00099867	197
GO:0048667 cell morphogenesis involved in neuron differentiation	3.94823e-05	3.26371e-07	0.00099867	453
GO:0061564 axon development	9.56067e-05	1.32745e-06	0.00156126	375
GO:0043270 positive regulation of ion transport	0.000571346	7.79147e-05	0.0017203	234
GO:0051963 regulation of synapse assembly	0.000327633	1.8335e-05	0.00269793	79
GO:0007409 axonogenesis	0.000176519	3.10028e-06	0.00275903	353
GO:0007611 learning or memory	0.00139949	0.000196849	0.00295719	214
GO:0050890 cognition	0.00126544	0.000159002	0.00295719	240
GO:0051961 negative regulation of nervous system development	0.000327633	5.7844e-06	0.00312126	244
GO:0007215 glutamate receptor signaling pathway	0.00059267	1.59885e-05	0.00398229	67
GO:0010721 negative regulation of cell development	0.000736427	7.71725e-06	0.00807598	273
GO:0032412 regulation of ion transmembrane transporter activity	0.0021484	0.000558446	0.00816656	154
GO:0019236 response to pheromone	0.454441	0.987866	0.00883989	104
GO:0022898 regulation of transmembrane transporter activity	0.0027267	0.000680989	0.00999	159
GO:0050768 negative regulation of neurogenesis	0.00139949	2.24408e-05	0.00999	223
GO:0008015 blood circulation	0.0038753	0.000298344	0.0103353	382
GO:0042391 regulation of membrane potential	0.00241761	0.000145926	0.0103523	325
GO:0007270 neuron-neuron synaptic transmission	0.00241761	4.20752e-05	0.012387	144
GO:0032409 regulation of transporter activity	0.00372517	0.000906209	0.012387	169
GO:0003013 circulatory system process	0.00485602	0.000391289	0.0128579	385
GO:0048167 regulation of synaptic plasticity	0.00179958	4.69524e-05	0.0142402	137
GO:0007612 learning	0.00808937	0.00117023	0.0151119	128
GO:0010975 regulation of neuron projection development	0.0021484	4.33803e-05	0.0155859	358
GO:0044057 regulation of system process	0.00708875	0.000554562	0.0168267	420
GO:0010720 positive regulation of cell development	0.00472023	0.000201466	0.0170627	462
GO:0010959 regulation of metal ion transport	0.0047777	0.000609951	0.0184446	311
GO:0010001 glial cell differentiation	0.0027267	6.9783e-05	0.0185767	169
GO:0050806 positive regulation of synaptic transmission	0.002959	0.000257702	0.0185767	114
GO:0031344 regulation of cell projection organization	0.00179958	2.89263e-05	0.0210662	454
GO:0042063 gliogenesis	0.00241761	4.20752e-05	0.0240327	218
GO:1903825 organic acid transmembrane transport	0.00355063	0.000443426	0.0258652	118
GO:0050769 positive regulation of neurogenesis	0.00642359	0.000192282	0.0260662	373
GO:0048813 dendrite morphogenesis	0.00820806	0.00521922	0.0278265	118
GO:0050773 regulation of dendrite development	0.00701964	0.00225022	0.0289197	120
GO:0045665 negative regulation of neuron differentiation	0.00701964	0.000238148	0.0303848	170
GO:0043410 positive regulation of MAPK cascade	0.0111823	0.0011289	0.0303848	380
GO:0007420 brain development	0.00946877	0.000508707	0.0327322	494
GO:0021537 telencephalon development	0.0104141	0.00115705	0.0351778	195
GO:0019216 regulation of lipid metabolic process	0.0148735	0.0118634	0.0351778	256
GO:0051056 regulation of small GTPase mediated signal transduction	0.00949026	0.00248549	0.0409094	434
GO:0007626 locomotory behavior	0.015052	7.80989e-05	0.0432533	213
GO:0042552 myelination	0.0225495	0.0178016	0.0440286	103
GO:0015849 organic acid transport	0.00701964	0.000243563	0.0440286	249
GO:1903522 regulation of blood circulation	0.0216161	0.00829514	0.0440286	217
GO:0048168 regulation of neuronal synaptic plasticity	0.0127142	0.00339337	0.0472383	52
GO:0035567 non-canonical Wnt signaling pathway	0.0386612	0.0303324	0.0472383	45
GO:0001505 regulation of neurotransmitter levels	0.011299	0.000808247	0.0472383	173
GO:0001964 startle response	0.0298349	0.0169356	0.0472383	27
GO:0035249 synaptic transmission, glutamatergic	0.00946877	0.000471084	0.0498629	84
GO:0044089 positive regulation of cellular component biogenesis	0.0085919	0.00130284	0.0660657	330
GO:0046942 carboxylic acid transport	0.0120301	0.000471084	0.0612794	246
GO:0014013 regulation of gliogenesis	0.0135497	0.000993086	0.0757012	91
GO:0046578 regulation of Ras protein signal transduction	0.0144078	0.00420361	0.0515472	424
GO:0006836 neurotransmitter transport	0.0149316	0.000727559	0.0616843	171
GO:0006814 sodium ion transport	0.0153416	0.00157153	0.0617185	209
GO:0072511 divalent inorganic cation transport	0.0156942	0.000554562	0.0753536	391
GO:0070838 divalent metal ion transport	0.0156942	0.000592634	0.0728854	389
GO:0015711 organic anion transport	0.0170618	0.000626641	0.0823993	343
GO:0032489 regulation of Cdc42 protein signal transduction	0.0173858	0.0103039	0.0587253	343
GO:0006816 calcium ion transport	0.0199446	0.000592634	0.0775416	344
GO:0032487 regulation of Rap protein signal transduction	0.0203933	0.0120252	0.0612794	342
GO:0010769 regulation of cell morphogenesis involved in differentiation	0.0203933	0.00249174	0.0616843	279
GO:0048708 astrocyte differentiation	0.0203933	0.00141796	0.0942117	59
GO:0032012 regulation of ARF protein signal transduction	0.0203933	0.0120252	0.0617185	340
GO:0032015 regulation of Ran protein signal transduction	0.0203933	0.0120252	0.0617185	340
GO:0032483 regulation of Rab protein signal transduction	0.0203933	0.0120252	0.0617185	340
GO:0032485 regulation of Ral protein signal transduction	0.0203933	0.0120252	0.0617185	340
GO:0043087 regulation of GTPase activity	0.0203933	0.0120252	0.0617185	340
GO:0034767 positive regulation of ion transmembrane transport	0.0203933	0.010845	0.0617185	92
GO:0035023 regulation of Rho protein signal transduction	0.0203933	0.00888835	0.0655957	392
GO:0035725 sodium ion transmembrane transport	0.0216161	0.00429725	0.0612794	133
GO:0035020 regulation of Rac protein signal transduction	0.0225495	0.0139996	0.0660657	346
GO:0097090 presynaptic membrane organization	0.0231765	0.0120252	0.0612794	11
GO:0048709 oligodendrocyte differentiation	0.0238525	0.00623791	0.0612794	74
GO:0007272 ensheathment of neurons	0.0238525	0.0141696	0.0500574	105
GO:0008366 axon ensheathment	0.0238525	0.0141696	0.0500574	105
GO:0034764 positive regulation of transmembrane transport	0.0238525	0.0128937	0.0730046	98
GO:0030900 forebrain development	0.0238525	0.00230396	0.0660657	315
GO:0007264 small GTPase mediated signal transduction	0.0238525	0.0177181	0.112539	445
GO:0098742 cell-cell adhesion via plasma-membrane adhesion molecules	0.0260538	0.00286687	0.0655957	115
GO:0044262 cellular carbohydrate metabolic process	0.0275289	0.0247487	0.080693	258
GO:0045666 positive regulation of neuron differentiation	0.027763	0.00122983	0.0722604	292
GO:0006112 energy reserve metabolic process	0.027763	0.0152999	0.0812378	80
GO:0030198 extracellular matrix organization	0.0279508	0.0141696	0.0558016	193
GO:0007265 Ras protein signal transduction	0.0298349	0.0265538	0.0944344	316
GO:0043062 extracellular structure organization	0.0303251	0.0141696	0.0612794	194
GO:0048169 regulation of long-term neuronal synaptic plasticity	0.0314637	0.0254359	0.0612794	32
GO:0007411 axon guidance	0.0314637	0.00649839	0.0800227	165
GO:0097485 neuron projection guidance	0.0314637	0.00649839	0.0800227	165
GO:0098609 cell-cell adhesion	0.0317002	0.00381934	0.0660657	117
GO:0045834 positive regulation of lipid metabolic process	0.031759	0.0261753	0.0518885	116
GO:0007269 neurotransmitter secretion	0.031759	0.0130535	0.0812378	128
GO:0022604 regulation of cell morphogenesis	0.0327851	0.0109894	0.0944344	420
GO:0051899 membrane depolarization	0.0327851	0.00829514	0.105497	133
GO:0019932 second-messenger-mediated signaling	0.03298	0.00462162	0.0833957	171
GO:0061351 neural precursor cell proliferation	0.03298	0.0381002	0.0523895	142
GO:0071625 vocalization behavior	0.0340995	0.0228569	0.0665902	11
GO:0001508 action potential	0.034673	0.00829514	0.0812378	108
GO:0032414 positive regulation of ion transmembrane transporter activity	0.034673	0.0228569	0.0776102	60
GO:0045685 regulation of glial cell differentiation	0.0348409	0.00462162	0.132162	66
GO:0031346 positive regulation of cell projection organization	0.0348409	0.0036267	0.127007	262
GO:0010243 response to organonitrogen compound	0.0364656	0.0121698	0.116438	492
GO:0035235 ionotropic glutamate receptor signaling pathway	0.0383404	0.0149518	0.0860048	25
GO:1900006 positive regulation of dendrite development	0.0386612	0.0265404	0.0854351	63
GO:0030031 cell projection assembly	0.0402871	0.0361665	0.143761	303
GO:0072376 protein activation cascade	0.041125	0.0565326	0.0793567	51
GO:0098656 anion transmembrane transport	0.0420413	0.000869868	0.202543	240
GO:0021782 glial cell development	0.0427158	0.0196888	0.080693	69
GO:0006109 regulation of carbohydrate metabolic process	0.0442506	0.0381002	0.0875504	152
GO:0072507 divalent inorganic cation homeostasis	0.0475637	0.010845	0.116278	359
GO:0060601 lateral sprouting from an epithelium	0.0491858	0.0503398	0.0510757	13
GO:0010977 negative regulation of neuron projection development	0.0491858	0.0118634	0.116438	100
GO:0008038 neuron recognition	0.0491858	0.033691	0.0701681	29
GO:0006874 cellular calcium ion homeostasis	0.049552	0.0118634	0.116278	322
GO:0003333 amino acid transmembrane transport	0.0496031	0.0100931	0.187161	66
