# Supplementary material for: EphrinB2 drives perivascular invasion and proliferation of glioblastoma stem-like cells
Source: eLife. 2016 Jun 28;5:e14845. doi: 10.7554/eLife.14845 (PMC4924994; doi:10.7554/eLife.14845)
Supplement: Supplementary file 3. — DOI: http://dx.doi.org/10.7554/eLife.14845.042 [file elife-14845-supp3.xlsx]

## Sheet: Primers used for qRT-PCR
Gene	Direction	Sequence (5à3)
EfnA1	fw	GCTGAAGGTGACTGTCAATGGC
	rv	CGGCACTGTAACCAATGCTGTG
EfnA2	fw	GCTGACCGATACGCAGTCTACT
	rv	CAGGTAGTCGTTGATGCTCACC
EfnA3	fw	CAAGTTCTCCGAGAAGTTCCAGC
	rv	CATCCTCAGACACTTCCAGTGC
EfnA5	fw	TACGCCGTCTACTGGAACAGCA
	rv	GTCTTCTGGGACAGAGTCCTCA
EfnB1	fw	GGCCAAGAACCTGGAGCCCG
	rv	GCACAGTGCTGCAAGCAGCC
EfnB2	fw	GAGGGAGGGGTGTGCCAGACA
	rv	GACAGCGTGGTCGTGTGCTG
EfnB3	fw	CAGGGGGTGTGCAAGTCGGG
	rv	CCTCACAACGCCGACCCTGG
EphA1	fw	CCCAAAACAGAGTGTCAGGACTG
	rv	CCTCGGTTCTTTCTTCACCAGC
EphA2	fw	GGCTGTACTCAAGTTTACCACCG
	rv	CCGCTTTCAGTGTCTTGATGGC
EphA3	fw	AGGAGAAGCGCCTTCACTTTGG
	rv	TTGGTGGCATCCAACTCCTTCG
EphA4	fw	TTTGCGACGCTGTCACCGGTTC
	rv	CTCACTTCCTCCCACCCTCCTTC
EphA5	fw	GGTACTGGAAGATGATCCTGAGG
	rv	CCAGACATCACTGGAAGAGGTG
EphA6	fw	GGCATCTCAGAACAGCCTTGCT
	rv	TCGTGGAGGAATAGGTGAGCTG
EphA7	fw	GATGTTGCCACACTTGAGGAAGC
	rv	ATGATGGTCCCTGCTACAGCCA
EphA8	fw	TCAAACCAGGCACTCGCTACGT
	rv	CCGTGATGAGTGTCAGGCAGAT
EphA10	fw	CTTGCTCTGCTTCTGGGACCTG
	rv	CGTGTTCATCCACGCCACTAATC
EphB1	fw	CTTGGCAAATTCCCGGACGGCTT
	rv	TTACAGCACAGGCCGAGGCTCCC
EphB2	fw	GCCGTGGAAGAAACCCTGATGGAC
	rv	GCGGCGCCGGATGAATTTGG
EphB3	fw	GGTCATCGCTCTTGTCTGC
	rv	TTCATCCCAGGAGCAATGT
EphB4	fw	TGAATGGTGTGTGCTACCTTAGCC
	rv	CAGGAGAAAGAAACCCAATGC
EphB6	fw	CGAGAGGGCCAGTTCAGTAG
	rv	GCGAAGCAAGGAACTTGAAC
GAPDH	fw	TGCACCACCAACTGCTTAG
	rv	GGATGCAGGGATGATGTTCA
